# Supplementary material for: circPSD3 is a promising inhibitor of uPA system to inhibit vascular invasion and metastasis in hepatocellular carcinoma
Source: Mol Cancer. 2023 Oct 26;22:174. doi: 10.1186/s12943-023-01882-z (PMC10601121; doi:10.1186/s12943-023-01882-z)
Supplement: Supplementary file 5 — Additional file 5. Table S7: The proteins identified by MS2-TRAP followed by mass spectrometry [file 12943_2023_1882_MOESM5_ESM.xlsx]

## Sheet: Sheet1
Protein FDR Confidence: Combined	Accession	Description	Sum PEP Score	Coverage [%]	# Peptides	# PSMs	# Unique Peptides	# AAs	MW [kDa]	calc. pI	Score Sequest HT: Sequest HT	Gene Symbol	Biological Process	Cellular Component	Molecular Function	Abundances (Normalized): F2: Sample	Modifications
High	P04745	Alpha-amylase 1 OS=Homo sapiens OX=9606 GN=AMY1A PE=1 SV=2	55.766	31	13	19	13	511	57.7	6.93	47.88	AMY1A	other metabolic processes	non-structural extracellular	other molecular function	343064809
High	Q9UHX1	Poly(U)-binding-splicing factor PUF60 OS=Homo sapiens OX=9606 GN=PUF60 PE=1 SV=1	15.102	20	6	6	6	559	59.8	5.29	7.76	PUF60	cell organization and biogenesis;RNA metabolism OR transcription;other metabolic processes;other biological processes	nucleus;other cell component	nucleic acid binding activity;other molecular function	2.47504e+07
High	P26368	Splicing factor U2AF 65 kDa subunit OS=Homo sapiens OX=9606 GN=U2AF2 PE=1 SV=4	29.667	20	5	10	5	475	53.5	9.09	22.87	U2AF2	RNA metabolism OR transcription;other metabolic processes;other biological processes	nucleus	nucleic acid binding activity;other molecular function	69255625
High	P67936	Tropomyosin alpha-4 chain OS=Homo sapiens OX=9606 GN=TPM4 PE=1 SV=3	18.51	14	4	5	4	248	28.5	4.69	13.65	TPM4	cell organization and biogenesis;other biological processes	cytosol;cytoskeleton	cytoskeletal activity;other molecular function	34176324
High	Q9UJV9	Probable ATP-dependent RNA helicase DDX41 OS=Homo sapiens OX=9606 GN=DDX41 PE=1 SV=2	9.436	8	4	4	4	622	69.8	6.84	5.54	DDX41	cell cycle OR cell proliferation;RNA metabolism OR transcription;other metabolic processes;other biological processes	cytosol;nucleus	other molecular function	1.72841e+07
High	Q5QNW6	Histone H2B type 2-F OS=Homo sapiens OX=9606 GN=HIST2H2BF PE=1 SV=3	6.961	20	3	3	3	126	13.9	10.32	5.17	H2BC18	cell organization and biogenesis	cytosol;nucleus;other cell component	nucleic acid binding activity;other molecular function	31620052
High	P62979	Ubiquitin-40S ribosomal protein S27a OS=Homo sapiens OX=9606 GN=RPS27A PE=1 SV=2	6.899	20	3	4	3	156	18	9.64	3.67	RPS27A	protein metabolism;other metabolic processes	plasma membrane;other membranes;cytosol;mitochondrion;ER/Golgi;translational apparatus;nucleus;other cytoplasmic organelle	other molecular function	3.03411e+07
High	Q01130	Serine/arginine-rich splicing factor 2 OS=Homo sapiens OX=9606 GN=SRSF2 PE=1 SV=4	8.398	14	3	4	3	221	25.5	11.85	10.45	SRSF2	cell cycle OR cell proliferation;RNA metabolism OR transcription;other metabolic processes;other biological processes	cytosol;nucleus;other cell component	nucleic acid binding activity;other molecular function	179679156
High	O43809	Cleavage and polyadenylation specificity factor subunit 5 OS=Homo sapiens OX=9606 GN=NUDT21 PE=1 SV=1	4.034	16	3	3	3	227	26.2	8.82	3.55	NUDT21	cell organization and biogenesis;RNA metabolism OR transcription;other metabolic processes;other biological processes	cytoskeleton;nucleus;other cell component	nucleic acid binding activity;other molecular function	53069158
High	Q13547	Histone deacetylase 1 OS=Homo sapiens OX=9606 GN=HDAC1 PE=1 SV=1	21.29	22	8	12	3	482	55.1	5.48	15.21	HDAC1	cell organization and biogenesis;protein metabolism;other metabolic processes;developmental processes;other biological processes	cytosol;nucleus;other cell component	nucleic acid binding activity;other molecular function	139424994
High	Q9UPT8	Zinc finger CCCH domain-containing protein 4 OS=Homo sapiens OX=9606 GN=ZC3H4 PE=1 SV=3	4.928	5	3	3	3	1303	140.2	6.27	5.07	ZC3H4	other biological processes	cytosol;nucleus	other molecular function	1.41318e+07
High	Q9Y6Q9	Nuclear receptor coactivator 3 OS=Homo sapiens OX=9606 GN=NCOA3 PE=1 SV=1	9.356	4	3	3	3	1424	155.2	7.47	5.16	NCOA3	protein metabolism;other metabolic processes;other biological processes	cytosol;nucleus;other cell component	other molecular function	6513889
High	Q9Y6A4	Cilia- and flagella-associated protein 20 OS=Homo sapiens OX=9606 GN=CFAP20 PE=1 SV=1	3.604	12	2	2	2	193	22.8	9.76	4.41	CFAP20	cell organization and biogenesis;protein metabolism;other metabolic processes;developmental processes;other biological processes	cytoskeleton;nucleus;other cell component		13917877
High	P08579	U2 small nuclear ribonucleoprotein B'' OS=Homo sapiens OX=9606 GN=SNRPB2 PE=1 SV=1	8.224	20	3	4	2	225	25.5	9.72	9.94	SNRPB2	RNA metabolism OR transcription;other metabolic processes	nucleus;other cell component	nucleic acid binding activity;other molecular function	22168034
High	P09661	U2 small nuclear ribonucleoprotein A' OS=Homo sapiens OX=9606 GN=SNRPA1 PE=1 SV=2	7.406	10	2	2	2	255	28.4	8.62	5.7	SNRPA1	RNA metabolism OR transcription;other metabolic processes;other biological processes	nucleus	nucleic acid binding activity	7.71559e+06
High	Q00059	Transcription factor A, mitochondrial OS=Homo sapiens OX=9606 GN=TFAM PE=1 SV=1	3.161	8	2	2	2	246	29.1	9.72	3.53	TFAM	cell organization and biogenesis;RNA metabolism OR transcription;other metabolic processes;other biological processes	cytosol;mitochondrion;other cell component	nucleic acid binding activity;other molecular function	1.26464e+07
High	P21796	Voltage-dependent anion-selective channel protein 1 OS=Homo sapiens OX=9606 GN=VDAC1 PE=1 SV=2	3.393	7	2	3	2	283	30.8	8.54	3.35	VDAC1	other metabolic processes;transport;other biological processes	plasma membrane;other membranes;mitochondrion	transporter activity;other molecular function	11960620
High	Q13243	Serine/arginine-rich splicing factor 5 OS=Homo sapiens OX=9606 GN=SRSF5 PE=1 SV=1	7.879	11	3	3	2	272	31.2	11.59	7.67	SRSF5	cell organization and biogenesis;RNA metabolism OR transcription;other metabolic processes;developmental processes;other biological processes	cytosol;nucleus	nucleic acid binding activity;other molecular function	25130807
High	Q13595	Transformer-2 protein homolog alpha OS=Homo sapiens OX=9606 GN=TRA2A PE=1 SV=1	6.529	8	2	2	2	282	32.7	11.27	5.31	TRA2A	RNA metabolism OR transcription;other metabolic processes;other biological processes	nucleus;other cell component		7.28544e+06
High	P22087	rRNA 2'-O-methyltransferase fibrillarin OS=Homo sapiens OX=9606 GN=FBL PE=1 SV=2	4.373	7	2	2	2	321	33.8	10.18	4.76	FBL	protein metabolism;RNA metabolism OR transcription;other metabolic processes;other biological processes	nucleus;other cell component	other molecular function	15939434
High	Q9Y383	Putative RNA-binding protein Luc7-like 2 OS=Homo sapiens OX=9606 GN=LUC7L2 PE=1 SV=2	3.77	5	2	3	2	392	46.5	10.01	1.89	LUC7L2	cell organization and biogenesis;RNA metabolism OR transcription;other metabolic processes	nucleus	nucleic acid binding activity;other molecular function	3.06746e+07
High	Q15084	Protein disulfide-isomerase A6 OS=Homo sapiens OX=9606 GN=PDIA6 PE=1 SV=1	8.605	7	2	2	2	440	48.1	5.08	6.37	PDIA6	other biological processes	non-structural extracellular;plasma membrane;other membranes;cytosol;ER/Golgi;other cell component	other molecular function	1.73952e+07
High	Q96IP4	Terminal nucleotidyltransferase 5A OS=Homo sapiens OX=9606 GN=TENT5A PE=1 SV=2	4.32	6	2	2	2	442	49.6	5.17	1.77	TENT5A	other biological processes	other cell component	other molecular function	3.49054e+06
High	O00330	Pyruvate dehydrogenase protein X component, mitochondrial OS=Homo sapiens OX=9606 GN=PDHX PE=1 SV=3	3.503	3	2	2	2	501	54.1	8.66	4.49	PDHX	other metabolic processes	mitochondrion;other cell component	other molecular function	1.72791e+07
High	Q9Y2X3	Nucleolar protein 58 OS=Homo sapiens OX=9606 GN=NOP58 PE=1 SV=1	3.423	5	2	2	2	529	59.5	8.92	4.5	NOP58	RNA metabolism OR transcription;other metabolic processes;other biological processes	cytosol;nucleus;other cell component	nucleic acid binding activity;other molecular function	6349054
High	O43318	Mitogen-activated protein kinase kinase kinase 7 OS=Homo sapiens OX=9606 GN=MAP3K7 PE=1 SV=1	4.37	4	2	2	2	606	67.2	7.11	3.81	MAP3K7	protein metabolism;other metabolic processes;stress response;signal transduction;other biological processes	plasma membrane;other membranes;cytosol;nucleus;other cytoplasmic organelle	signal transduction activity or receptor binding;kinase activity;other molecular function	5534776
High	O95251	Histone acetyltransferase KAT7 OS=Homo sapiens OX=9606 GN=KAT7 PE=1 SV=1	2.472	5	2	2	2	611	70.6	8.85	3.75	KAT7	cell organization and biogenesis;protein metabolism;DNA metabolism;other metabolic processes;stress response;developmental processes;signal transduction;other biological processes	cytosol;nucleus;other cell component	nucleic acid binding activity;other molecular function	4.09772e+06
High	Q9BQ70	Transcription factor 25 OS=Homo sapiens OX=9606 GN=TCF25 PE=1 SV=1	3.956	5	2	2	2	676	76.6	6.35	2.33	TCF25	developmental processes;other biological processes	nucleus;other cell component	nucleic acid binding activity;other molecular function	1.5323e+06
High	Q14974	Importin subunit beta-1 OS=Homo sapiens OX=9606 GN=KPNB1 PE=1 SV=2	7.616	3	2	2	2	876	97.1	4.78	4.78	KPNB1	cell cycle OR cell proliferation;cell organization and biogenesis;transport;signal transduction;other biological processes	non-structural extracellular;other membranes;cytosol;ER/Golgi;nucleus;other cell component	other molecular function	4.74472e+06
High	O94979	Protein transport protein Sec31A OS=Homo sapiens OX=9606 GN=SEC31A PE=1 SV=3	4.736	1	2	2	2	1220	132.9	6.89	1.68	SEC31A	cell organization and biogenesis;transport;other biological processes	other membranes;cytosol;ER/Golgi;other cell component	other molecular function	6.28224e+06
Medium	P61513	60S ribosomal protein L37a OS=Homo sapiens OX=9606 GN=RPL37A PE=1 SV=2	0.997	7	1	1	1	92	10.3	10.43	0	RPL37A	protein metabolism;other metabolic processes	cytosol;translational apparatus;other cell component	other molecular function	33627544
Medium	Q7RTV0	PHD finger-like domain-containing protein 5A OS=Homo sapiens OX=9606 GN=PHF5A PE=1 SV=1	1.198	6	1	1	1	110	12.4	8.41	2.01	PHF5A	RNA metabolism OR transcription;other metabolic processes;other biological processes	nucleus	nucleic acid binding activity;other molecular function	6.49798e+06
Medium	Q5JS54	Proteasome assembly chaperone 4 OS=Homo sapiens OX=9606 GN=PSMG4 PE=1 SV=2	1.027	27	1	1	1	123	13.8	6.52	0	PSMG4	cell organization and biogenesis	other cell component	other molecular function	5.36477e+06
High	Q9Y3B4	Splicing factor 3B subunit 6 OS=Homo sapiens OX=9606 GN=SF3B6 PE=1 SV=1	3.562	11	1	1	1	125	14.6	9.38	2.44	SF3B6	RNA metabolism OR transcription;other metabolic processes;developmental processes	nucleus	nucleic acid binding activity	4.07515e+06
High	P84243	Histone H3.3 OS=Homo sapiens OX=9606 GN=H3F3A PE=1 SV=2	2.022	7	1	1	1	136	15.3	11.27	2.25	H3-3A; H3-3B	cell cycle OR cell proliferation;cell organization and biogenesis;developmental processes;other biological processes	non-structural extracellular;nucleus;other cell component	nucleic acid binding activity;other molecular function	44580284
Medium	P0DPK5	Putative histone H3.X OS=Homo sapiens OX=9606 PE=5 SV=1	0.973	5	1	1	1	147	16.5	11.39	2.04	H3Y2		nucleus;other cell component	nucleic acid binding activity;other molecular function	35881248
High	P01591	Immunoglobulin J chain OS=Homo sapiens OX=9606 GN=JCHAIN PE=1 SV=4	2.105	8	1	1	1	159	18.1	5.24	2.21	JCHAIN	cell organization and biogenesis;stress response;other biological processes	non-structural extracellular	signal transduction activity or receptor binding;other molecular function	12554431
High	P57054	Phosphatidylinositol N-acetylglucosaminyltransferase subunit P OS=Homo sapiens OX=9606 GN=PIGP PE=1 SV=4	1.646	10	1	1	1	158	18.1	8.85	0	PIGP	protein metabolism;other metabolic processes	other membranes;ER/Golgi	other molecular function	12626710
High	Q03135	Caveolin-1 OS=Homo sapiens OX=9606 GN=CAV1 PE=1 SV=4	1.331	4	1	1	1	178	20.5	6.02	2.37	CAV1	cell-cell signaling;cell organization and biogenesis;other metabolic processes;stress response;transport;developmental processes;signal transduction;other biological processes	plasma membrane;other membranes;ER/Golgi;other cytoplasmic organelle;other cell component	signal transduction activity or receptor binding;enzyme regulator activity;other molecular function	9779188
Medium	Q8TCA0	Leucine-rich repeat-containing protein 20 OS=Homo sapiens OX=9606 GN=LRRC20 PE=1 SV=1	0.961	3	1	1	1	184	20.5	6.55	0	LRRC20				9047511
High	O75340	Programmed cell death protein 6 OS=Homo sapiens OX=9606 GN=PDCD6 PE=1 SV=1	1.931	6	1	1	1	191	21.9	5.4	0	PDCD6	cell organization and biogenesis;stress response;transport;developmental processes;signal transduction;other biological processes	other membranes;cytosol;ER/Golgi;nucleus;other cytoplasmic organelle;other cell component	other molecular function	5.20925e+06
Medium	Q92522	Histone H1x OS=Homo sapiens OX=9606 GN=H1FX PE=1 SV=1	1.077	5	1	1	1	213	22.5	10.76	0	H1-10	cell organization and biogenesis;other biological processes	nucleus;other cell component	nucleic acid binding activity	3.33959e+06
High	B9A064	Immunoglobulin lambda-like polypeptide 5 OS=Homo sapiens OX=9606 GN=IGLL5 PE=2 SV=2	5.554	7	1	2	1	214	23	8.84	4.44	IGLL5	cell organization and biogenesis;stress response;transport;signal transduction;other biological processes	non-structural extracellular;plasma membrane;other membranes	signal transduction activity or receptor binding;other molecular function	1.90698e+07
High	P63162	Small nuclear ribonucleoprotein-associated protein N OS=Homo sapiens OX=9606 GN=SNRPN PE=1 SV=1	42.938	35	8	22	1	240	24.6	11.19	60.01	SNRPN	RNA metabolism OR transcription;other metabolic processes	nucleus;other cell component	nucleic acid binding activity
High	P67870	Casein kinase II subunit beta OS=Homo sapiens OX=9606 GN=CSNK2B PE=1 SV=1	1.652	4	1	1	1	215	24.9	5.55	2.66	CSNK2B	cell-cell signaling;cell organization and biogenesis;protein metabolism;other metabolic processes;developmental processes;signal transduction;other biological processes	non-structural extracellular;cytosol;nucleus;other cell component	signal transduction activity or receptor binding;enzyme regulator activity;kinase activity;other molecular function	13077948
High	Q13242	Serine/arginine-rich splicing factor 9 OS=Homo sapiens OX=9606 GN=SRSF9 PE=1 SV=1	3.944	8	2	4	1	221	25.5	8.65	9.09	SRSF9	cell organization and biogenesis;RNA metabolism OR transcription;other metabolic processes;other biological processes	nucleus	other molecular function	3.24903e+06
High	Q9Y3Y2	Chromatin target of PRMT1 protein OS=Homo sapiens OX=9606 GN=CHTOP PE=1 SV=2	2.967	5	1	1	1	248	26.4	12.23	0	CHTOP	other metabolic processes;transport;developmental processes;other biological processes	nucleus;other cell component	nucleic acid binding activity	2.79519e+06
High	Q15056	Eukaryotic translation initiation factor 4H OS=Homo sapiens OX=9606 GN=EIF4H PE=1 SV=5	2.022	9	1	1	1	248	27.4	7.23	2.35	EIF4H	cell organization and biogenesis;protein metabolism;other metabolic processes;other biological processes	cytosol;translational apparatus;other cell component	translation activity;nucleic acid binding activity
High	P27348	14-3-3 protein theta OS=Homo sapiens OX=9606 GN=YWHAQ PE=1 SV=1	4.836	9	2	2	1	245	27.7	4.78	4.57	YWHAQ	transport;signal transduction;other biological processes	cytosol;other cell component	other molecular function
High	O60762	Dolichol-phosphate mannosyltransferase subunit 1 OS=Homo sapiens OX=9606 GN=DPM1 PE=1 SV=1	2.94	8	1	1	1	260	29.6	9.57	2.44	DPM1	protein metabolism;other metabolic processes	other membranes;ER/Golgi;other cell component	other molecular function	2.20033e+06
High	P35232	Prohibitin OS=Homo sapiens OX=9606 GN=PHB PE=1 SV=1	3.531	4	1	1	1	272	29.8	5.76	2.23	PHB1	cell organization and biogenesis;protein metabolism;DNA metabolism;other metabolic processes;stress response;signal transduction;other biological processes	plasma membrane;other membranes;mitochondrion;nucleus;other cytoplasmic organelle;other cell component	signal transduction activity or receptor binding;other molecular function	8014987
High	Q9UBV8	Peflin OS=Homo sapiens OX=9606 GN=PEF1 PE=1 SV=1	2.536	5	1	1	1	284	30.4	6.54	0	PEF1	cell organization and biogenesis;transport;developmental processes;other biological processes	other membranes;ER/Golgi;other cell component	other molecular function	4882359
High	Q9UBX3	Mitochondrial dicarboxylate carrier OS=Homo sapiens OX=9606 GN=SLC25A10 PE=1 SV=2	1.81	4	1	1	1	287	31.3	9.54	2.32	SLC25A10	other metabolic processes;transport	other membranes;mitochondrion;nucleus	transporter activity	26307360
Medium	Q14493	Histone RNA hairpin-binding protein OS=Homo sapiens OX=9606 GN=SLBP PE=1 SV=1	1.149	3	1	1	1	270	31.3	7.47	2	SLBP	protein metabolism;RNA metabolism OR transcription;other metabolic processes;transport	cytosol;nucleus;other cell component	nucleic acid binding activity;other molecular function	8424119
Medium	P45880	Voltage-dependent anion-selective channel protein 2 OS=Homo sapiens OX=9606 GN=VDAC2 PE=1 SV=2	1.199	3	1	1	1	294	31.5	7.56	1.61	VDAC2	cell organization and biogenesis;transport;signal transduction;other biological processes	other membranes;cytoskeleton;mitochondrion;other cell component	transporter activity;other molecular function	9613920
Medium	P17936	Insulin-like growth factor-binding protein 3 OS=Homo sapiens OX=9606 GN=IGFBP3 PE=1 SV=2	1.039	4	1	1	1	291	31.7	8.69	1.85	IGFBP3	protein metabolism;other metabolic processes;other biological processes	non-structural extracellular;ER/Golgi;nucleus	enzyme regulator activity;other molecular function	9898380
Medium	Q16637	Survival motor neuron protein OS=Homo sapiens OX=9606 GN=SMN1 PE=1 SV=1	0.998	3	1	1	1	294	31.8	6.55	1.84	SMN1; SMN2	cell organization and biogenesis;RNA metabolism OR transcription;other metabolic processes;developmental processes	cytosol;cytoskeleton;nucleus;other cell component	nucleic acid binding activity;other molecular function	3.61456e+06
High	Q6NXT1	Ankyrin repeat domain-containing protein 54 OS=Homo sapiens OX=9606 GN=ANKRD54 PE=1 SV=2	2.719	3	1	1	1	300	32.5	6.28	3.01	ANKRD54	transport;other biological processes	nucleus;other cell component	enzyme regulator activity;other molecular function	5226938
High	Q6IPU0	Centromere protein P OS=Homo sapiens OX=9606 GN=CENPP PE=1 SV=1	2.129	3	1	1	1	288	33.1	6.27	2.52	CENPP	cell organization and biogenesis	cytosol;nucleus;other cell component		13565980
High	Q96QR8	Transcriptional activator protein Pur-beta OS=Homo sapiens OX=9606 GN=PURB PE=1 SV=3	2.23	3	1	1	1	312	33.2	5.43	2.28	PURB	cell cycle OR cell proliferation;other biological processes	nucleus	nucleic acid binding activity;other molecular function	4.13632e+06
Medium	Q9NWB6	Arginine and glutamate-rich protein 1 OS=Homo sapiens OX=9606 GN=ARGLU1 PE=1 SV=1	1.08	3	1	1	1	273	33.2	10.35	3.13	ARGLU1		cytosol;mitochondrion;nucleus		28442214
High	P49406	39S ribosomal protein L19, mitochondrial OS=Homo sapiens OX=9606 GN=MRPL19 PE=1 SV=2	2.423	3	1	1	1	292	33.5	9.5	1.71	MRPL19	protein metabolism;other metabolic processes	other membranes;mitochondrion;translational apparatus;nucleus	other molecular function	3.53874e+06
Medium	Q8IX29	F-box only protein 16 OS=Homo sapiens OX=9606 GN=FBXO16 PE=2 SV=1	1.024	3	1	1	1	292	34.6	10.02	0	FBXO16				9111002
High	Q6UXN9	WD repeat-containing protein 82 OS=Homo sapiens OX=9606 GN=WDR82 PE=1 SV=1	3.495	6	1	1	1	313	35.1	7.69	2.22	WDR82	protein metabolism;other metabolic processes	nucleus;other cell component	other molecular function
High	Q9H9B4	Sideroflexin-1 OS=Homo sapiens OX=9606 GN=SFXN1 PE=1 SV=4	2.212	4	1	1	1	322	35.6	9.07	2.19	SFXN1	other metabolic processes;transport;developmental processes	other membranes;mitochondrion	transporter activity
Medium	P61964	WD repeat-containing protein 5 OS=Homo sapiens OX=9606 GN=WDR5 PE=1 SV=1	1.253	5	1	1	1	334	36.6	8.27	0	WDR5	cell organization and biogenesis;protein metabolism;other metabolic processes;developmental processes;other biological processes	cytoskeleton;nucleus	other molecular function
High	P36873	Serine/threonine-protein phosphatase PP1-gamma catalytic subunit OS=Homo sapiens OX=9606 GN=PPP1CC PE=1 SV=1	3.673	7	2	2	1	323	37	6.54	3.52	PPP1CC	cell cycle OR cell proliferation;protein metabolism;other metabolic processes;developmental processes;signal transduction;other biological processes	plasma membrane;other membranes;cytosol;cytoskeleton;mitochondrion;nucleus;other cell component	other molecular function	4573558
High	O43684	Mitotic checkpoint protein BUB3 OS=Homo sapiens OX=9606 GN=BUB3 PE=1 SV=1	2.026	3	1	1	1	328	37.1	6.84	2.14	BUB3	cell cycle OR cell proliferation;cell organization and biogenesis;signal transduction;other biological processes	cytosol;nucleus;other cell component	other molecular function	6300531
High	Q9H0U3	Magnesium transporter protein 1 OS=Homo sapiens OX=9606 GN=MAGT1 PE=1 SV=1	1.607	3	1	1	1	335	38	9.63	2.16	MAGT1	protein metabolism;other metabolic processes;transport;other biological processes	plasma membrane;other membranes;ER/Golgi;other cytoplasmic organelle	transporter activity	14966837
Medium	P20042	Eukaryotic translation initiation factor 2 subunit 2 OS=Homo sapiens OX=9606 GN=EIF2S2 PE=1 SV=2	1.036	6	1	2	1	333	38.4	5.8	0	EIF2S2	cell cycle OR cell proliferation;cell organization and biogenesis;protein metabolism;other metabolic processes;developmental processes	cytosol;other cell component	nucleic acid binding activity;other molecular function	18329670
High	Q3ZCQ8	Mitochondrial import inner membrane translocase subunit TIM50 OS=Homo sapiens OX=9606 GN=TIMM50 PE=1 SV=2	1.757	3	1	1	1	353	39.6	8.37	2.41	TIMM50	cell organization and biogenesis;protein metabolism;other metabolic processes;transport;signal transduction	other membranes;mitochondrion;nucleus	signal transduction activity or receptor binding;nucleic acid binding activity;other molecular function	2668367
High	O94992	Protein HEXIM1 OS=Homo sapiens OX=9606 GN=HEXIM1 PE=1 SV=1	3.92	5	1	1	1	359	40.6	4.89	2.84	HEXIM1	stress response;developmental processes;other biological processes	nucleus;other cell component	enzyme regulator activity;nucleic acid binding activity;other molecular function
Medium	Q9NS66	Probable G-protein coupled receptor 173 OS=Homo sapiens OX=9606 GN=GPR173 PE=2 SV=1	1.046	8	1	1	1	373	41.5	9.16	0	GPR173	signal transduction;other biological processes	plasma membrane;other membranes	other molecular function
High	O00622	Protein CYR61 OS=Homo sapiens OX=9606 GN=CYR61 PE=1 SV=1	4.302	3	1	1	1	381	42	8.21	3.07	CCN1	cell adhesion;cell organization and biogenesis;other metabolic processes;stress response;developmental processes;signal transduction;other biological processes	non-structural extracellular;extracellular matrix;ER/Golgi	signal transduction activity or receptor binding;other molecular function	2.56043e+06
Medium	P35613	Basigin OS=Homo sapiens OX=9606 GN=BSG PE=1 SV=2	1.184	2	1	1	1	385	42.2	5.66	1.73	BSG	cell adhesion;cell organization and biogenesis;developmental processes;signal transduction;other biological processes	plasma membrane;other membranes;ER/Golgi;other cytoplasmic organelle;other cell component	other molecular function	8892281
Medium	P38159	RNA-binding motif protein, X chromosome OS=Homo sapiens OX=9606 GN=RBMX PE=1 SV=3	1.02	3	1	1	1	391	42.3	10.05	0	RBMX	cell organization and biogenesis;protein metabolism;RNA metabolism OR transcription;other metabolic processes;other biological processes	non-structural extracellular;nucleus;other cell component	nucleic acid binding activity;other molecular function	2.4515e+06
High	Q9NUD5	Zinc finger CCHC domain-containing protein 3 OS=Homo sapiens OX=9606 GN=ZCCHC3 PE=1 SV=2	1.321	2	1	1	1	403	43.5	8.53	0	ZCCHC3	stress response;other biological processes	other cell component	nucleic acid binding activity;other molecular function	3.85411e+06
High	Q6PIU2	Neutral cholesterol ester hydrolase 1 OS=Homo sapiens OX=9606 GN=NCEH1 PE=1 SV=3	2.228	3	1	1	1	408	45.8	7.23	2.57	NCEH1	protein metabolism;other metabolic processes;signal transduction;other biological processes	plasma membrane;other membranes;ER/Golgi	other molecular function	3.66142e+06
Medium	P06733	Alpha-enolase OS=Homo sapiens OX=9606 GN=ENO1 PE=1 SV=2	0.998	3	1	1	1	434	47.1	7.39	0	ENO1	other metabolic processes;other biological processes	plasma membrane;other membranes;cytosol;cytoskeleton;nucleus;other cell component	nucleic acid binding activity;other molecular function
Medium	Q92552	28S ribosomal protein S27, mitochondrial OS=Homo sapiens OX=9606 GN=MRPS27 PE=1 SV=3	1.123	3	1	1	1	414	47.6	6.18	1.91	MRPS27	cell cycle OR cell proliferation;protein metabolism;other metabolic processes;other biological processes	other membranes;mitochondrion;translational apparatus;nucleus;other cell component	translation activity;nucleic acid binding activity
High	Q13501	Sequestosome-1 OS=Homo sapiens OX=9606 GN=SQSTM1 PE=1 SV=1	2.21	6	1	1	1	440	47.7	5.22	3.07	SQSTM1	cell cycle OR cell proliferation;cell organization and biogenesis;protein metabolism;other metabolic processes;stress response;transport;signal transduction;other biological processes	cytosol;cytoskeleton;mitochondrion;ER/Golgi;nucleus;other cytoplasmic organelle;other cell component	signal transduction activity or receptor binding;kinase activity;other molecular function	4.16545e+06
Medium	Q01196	Runt-related transcription factor 1 OS=Homo sapiens OX=9606 GN=RUNX1 PE=1 SV=3	1.05	3	1	1	1	453	48.7	9.35	0	RUNX1	cell cycle OR cell proliferation;developmental processes;other biological processes	nucleus;other cell component	nucleic acid binding activity;other molecular function	4.13622e+06
High	Q96CW1	AP-2 complex subunit mu OS=Homo sapiens OX=9606 GN=AP2M1 PE=1 SV=2	1.367	3	1	1	1	435	49.6	9.54	0	AP2M1	cell organization and biogenesis;transport;other biological processes	plasma membrane;other membranes;cytosol;other cytoplasmic organelle;other cell component	signal transduction activity or receptor binding;other molecular function	2.77326e+06
High	Q13885	Tubulin beta-2A chain OS=Homo sapiens OX=9606 GN=TUBB2A PE=1 SV=1	88.397	32	13	37	1	445	49.9	4.89	94.93	TUBB2A	cell cycle OR cell proliferation;cell organization and biogenesis;developmental processes	non-structural extracellular;cytoskeleton;other cell component	cytoskeletal activity;other molecular function	9404170
High	Q13509	Tubulin beta-3 chain OS=Homo sapiens OX=9606 GN=TUBB3 PE=1 SV=2	61.217	23	10	24	1	450	50.4	4.93	66.26	TUBB3	cell cycle OR cell proliferation;cell organization and biogenesis;developmental processes;signal transduction	non-structural extracellular;cytoskeleton;other cell component	signal transduction activity or receptor binding;cytoskeletal activity;other molecular function	9743694
High	Q7L4I2	Arginine/serine-rich coiled-coil protein 2 OS=Homo sapiens OX=9606 GN=RSRC2 PE=1 SV=1	2.86	3	1	1	1	434	50.5	11.33	1.93	RSRC2				3.83528e+06
Medium	Q6ZS72	Uncharacterized protein PEAK3 OS=Homo sapiens OX=9606 GN=PEAK3 PE=2 SV=1	0.985	2	1	2	1	473	50.5	8.5	0	PEAK3	protein metabolism;other metabolic processes;other biological processes	cytoskeleton;other cell component	kinase activity;other molecular function	9512222
High	Q8N684	Cleavage and polyadenylation specificity factor subunit 7 OS=Homo sapiens OX=9606 GN=CPSF7 PE=1 SV=1	2.006	3	1	1	1	471	52	8	2.48	CPSF7	cell organization and biogenesis;RNA metabolism OR transcription;other metabolic processes;other biological processes	nucleus;other cell component	nucleic acid binding activity	9456770
Medium	P56182	Ribosomal RNA processing protein 1 homolog A OS=Homo sapiens OX=9606 GN=RRP1 PE=1 SV=1	1.189	2	1	1	1	461	52.8	9.33	0	RRP1	RNA metabolism OR transcription;other metabolic processes	nucleus;other cell component		1.70268e+06
High	Q15758	Neutral amino acid transporter B(0) OS=Homo sapiens OX=9606 GN=SLC1A5 PE=1 SV=2	2.466	2	1	1	1	541	56.6	5.48	2.34	SLC1A5	cell organization and biogenesis;transport;other biological processes	plasma membrane;other membranes;other cell component	transporter activity;other molecular function	2.70132e+06
High	Q12948	Forkhead box protein C1 OS=Homo sapiens OX=9606 GN=FOXC1 PE=1 SV=3	1.761	2	1	1	1	553	56.8	8.51	2.19	FOXC1	cell cycle OR cell proliferation;cell organization and biogenesis;other metabolic processes;developmental processes;signal transduction;other biological processes	cytosol;nucleus;other cell component	nucleic acid binding activity;other molecular function	6683402
Medium	A9QM74	Importin subunit alpha-8 OS=Homo sapiens OX=9606 GN=KPNA7 PE=1 SV=1	0.964	7	1	1	1	516	56.9	6.04	0	KPNA7	transport;developmental processes;other biological processes	cytosol;cytoskeleton;nucleus;other cell component	other molecular function	6025252
High	Q9H7S9	Zinc finger protein 703 OS=Homo sapiens OX=9606 GN=ZNF703 PE=1 SV=1	1.336	2	1	1	1	590	58.2	8.79	0	ZNF703	cell organization and biogenesis;other biological processes	nucleus;other cell component	other molecular function	5041030
High	Q16630	Cleavage and polyadenylation specificity factor subunit 6 OS=Homo sapiens OX=9606 GN=CPSF6 PE=1 SV=2	3.328	3	1	1	1	551	59.2	7.15	2.44	CPSF6	cell organization and biogenesis;RNA metabolism OR transcription;other metabolic processes;other biological processes	nucleus;other cell component	translation activity;nucleic acid binding activity;other molecular function	6.75861e+06
Medium	Q8TC71	Mitochondria-eating protein OS=Homo sapiens OX=9606 GN=SPATA18 PE=1 SV=1	0.941	1	1	1	1	538	61.1	8.63	1.79	SPATA18	cell organization and biogenesis;protein metabolism;other metabolic processes;stress response	other membranes;mitochondrion;other cell component	other molecular function	1.88841e+06
Medium	Q96MK3	Pseudokinase FAM20A OS=Homo sapiens OX=9606 GN=FAM20A PE=1 SV=4	1.193	3	1	1	1	541	61.4	7.99	0	FAM20A	other biological processes	non-structural extracellular;ER/Golgi;other cell component	enzyme regulator activity
High	Q9UK59	Lariat debranching enzyme OS=Homo sapiens OX=9606 GN=DBR1 PE=1 SV=2	3.997	2	1	1	1	544	61.5	5.47	2.87	DBR1	RNA metabolism OR transcription;other metabolic processes	nucleus	other molecular function	5338616
Medium	Q15833	Syntaxin-binding protein 2 OS=Homo sapiens OX=9606 GN=STXBP2 PE=1 SV=2	1.122	1	1	1	1	593	66.4	6.55	0	STXBP2	cell-cell signaling;transport;other biological processes	non-structural extracellular;plasma membrane;other membranes;cytosol;other cytoplasmic organelle;other cell component	other molecular function
High	Q6UN15	Pre-mRNA 3'-end-processing factor FIP1 OS=Homo sapiens OX=9606 GN=FIP1L1 PE=1 SV=1	1.748	3	1	1	1	594	66.5	5.59	2.13	FIP1L1	RNA metabolism OR transcription;other metabolic processes	cytosol;nucleus		1.94488e+06
Medium	Q96K58	Zinc finger protein 668 OS=Homo sapiens OX=9606 GN=ZNF668 PE=1 SV=3	1.234	1	1	1	1	619	67.8	8.9	0	ZNF668	other biological processes	nucleus	nucleic acid binding activity;other molecular function	109738768
High	P08195	4F2 cell-surface antigen heavy chain OS=Homo sapiens OX=9606 GN=SLC3A2 PE=1 SV=3	1.617	2	1	1	1	630	68	5.01	2.56	SLC3A2	other metabolic processes;transport;other biological processes	plasma membrane;other membranes;nucleus;other cytoplasmic organelle;other cell component	transporter activity;nucleic acid binding activity;other molecular function	3.27098e+06
High	Q86U38	Nucleolar protein 9 OS=Homo sapiens OX=9606 GN=NOP9 PE=1 SV=1	2.203	2	1	1	1	636	69.4	7.28	1.87	NOP9	RNA metabolism OR transcription;other metabolic processes;transport	nucleus;other cell component		2536943
High	P34931	Heat shock 70 kDa protein 1-like OS=Homo sapiens OX=9606 GN=HSPA1L PE=1 SV=2	27.439	17	9	15	1	641	70.3	6.02	29.52	HSPA1L	stress response;transport;other biological processes	plasma membrane;other membranes;cytosol;mitochondrion;nucleus;other cell component	other molecular function	4325114
Medium	P20794	Serine/threonine-protein kinase MAK OS=Homo sapiens OX=9606 GN=MAK PE=1 SV=2	1.074	4	1	1	1	623	70.5	9.66	0	MAK	cell organization and biogenesis;protein metabolism;other metabolic processes;transport;signal transduction;other biological processes	cytoskeleton;nucleus;other cell component	kinase activity;other molecular function
High	Q9UGP4	LIM domain-containing protein 1 OS=Homo sapiens OX=9606 GN=LIMD1 PE=1 SV=1	2	2	1	1	1	676	72.1	6.65	2.13	LIMD1	cell organization and biogenesis;other metabolic processes;stress response;other biological processes	plasma membrane;other membranes;cytosol;nucleus;other cell component	other molecular function	5845098
Medium	Q8TF42	Ubiquitin-associated and SH3 domain-containing protein B OS=Homo sapiens OX=9606 GN=UBASH3B PE=1 SV=2	0.953	3	1	1	1	649	72.6	6.93	0	UBASH3B	cell adhesion;protein metabolism;other metabolic processes;stress response;signal transduction;other biological processes	nucleus;other cell component	other molecular function		Acetyl [N-Term]
High	Q9H089	Large subunit GTPase 1 homolog OS=Homo sapiens OX=9606 GN=LSG1 PE=1 SV=2	2.572	2	1	1	1	658	75.2	6.38	2.04	LSG1	transport	cytosol;ER/Golgi;nucleus	other molecular function	3.0642e+06
Medium	Q9BRH9	Zinc finger protein 251 OS=Homo sapiens OX=9606 GN=ZNF251 PE=1 SV=4	0.971	4	1	1	1	671	75.7	9.17	0	ZNF251	other biological processes	nucleus	nucleic acid binding activity;other molecular function
High	O43823	A-kinase anchor protein 8 OS=Homo sapiens OX=9606 GN=AKAP8 PE=1 SV=1	1.875	4	1	1	1	692	76.1	5.15	0	AKAP8	cell cycle OR cell proliferation;cell organization and biogenesis;stress response;transport;signal transduction;other biological processes	mitochondrion;ER/Golgi;nucleus;other cell component	nucleic acid binding activity;other molecular function	4.83323e+06
Medium	P33993	DNA replication licensing factor MCM7 OS=Homo sapiens OX=9606 GN=MCM7 PE=1 SV=4	1.148	2	1	1	1	719	81.3	6.46	0	MCM7	cell cycle OR cell proliferation;cell organization and biogenesis;DNA metabolism;other metabolic processes;stress response;other biological processes	cytosol;nucleus;other cell component	nucleic acid binding activity;other molecular function	1.78563e+06
High	O75175	CCR4-NOT transcription complex subunit 3 OS=Homo sapiens OX=9606 GN=CNOT3 PE=1 SV=1	3.266	2	1	1	1	753	81.8	6.2	2.14	CNOT3	RNA metabolism OR transcription;other metabolic processes;developmental processes;other biological processes	cytosol;nucleus;other cell component
Medium	Q9UHD2	Serine/threonine-protein kinase TBK1 OS=Homo sapiens OX=9606 GN=TBK1 PE=1 SV=1	1.007	2	1	1	1	729	83.6	6.79	0	TBK1	cell cycle OR cell proliferation;protein metabolism;other metabolic processes;stress response;signal transduction;other biological processes	cytosol;nucleus;other cell component	nucleic acid binding activity;kinase activity;other molecular function
High	P07900	Heat shock protein HSP 90-alpha OS=Homo sapiens OX=9606 GN=HSP90AA1 PE=1 SV=5	5.658	2	1	1	1	732	84.6	5.02	2.99	HSP90AA1	cell organization and biogenesis;protein metabolism;DNA metabolism;other metabolic processes;stress response;transport;developmental processes;other biological processes	non-structural extracellular;plasma membrane;other membranes;cytosol;mitochondrion;nucleus;other cytoplasmic organelle;other cell component	enzyme regulator activity;cytoskeletal activity;other molecular function	6962960
High	P02786	Transferrin receptor protein 1 OS=Homo sapiens OX=9606 GN=TFRC PE=1 SV=2	2.542	2	1	1	1	760	84.8	6.61	2.15	TFRC	stress response;transport;developmental processes;signal transduction;other biological processes	non-structural extracellular;plasma membrane;other membranes;mitochondrion;nucleus;other cytoplasmic organelle;other cell component	nucleic acid binding activity;other molecular function	5.49438e+06
High	P05556	Integrin beta-1 OS=Homo sapiens OX=9606 GN=ITGB1 PE=1 SV=2	1.28	1	1	1	1	798	88.4	5.39	0	ITGB1	cell adhesion;cell cycle OR cell proliferation;cell organization and biogenesis;stress response;transport;developmental processes;signal transduction;other biological processes	plasma membrane;other membranes;other cytoplasmic organelle;other cell component	signal transduction activity or receptor binding;cytoskeletal activity;other molecular function	4.22169e+06
Medium	Q8TD31	Coiled-coil alpha-helical rod protein 1 OS=Homo sapiens OX=9606 GN=CCHCR1 PE=1 SV=2	1.02	1	1	1	1	782	88.6	5.95	2.18	CCHCR1	transport;other biological processes	cytosol;cytoskeleton;nucleus	other molecular function	226264496
Medium	Q9UQ88	Cyclin-dependent kinase 11A OS=Homo sapiens OX=9606 GN=CDK11A PE=1 SV=4	1.16	1	1	1	1	783	91.3	5.36	0	CDK11A	cell cycle OR cell proliferation;protein metabolism;other metabolic processes;other biological processes	nucleus;other cell component	kinase activity;other molecular function	4.08412e+06
Medium	Q75VX8	GRB2-associated and regulator of MAPK protein 2 OS=Homo sapiens OX=9606 GN=GAREM2 PE=1 SV=3	1.018	1	1	1	1	874	92.8	6.9	0	GAREM2				29086476
Medium	Q96AA8	Janus kinase and microtubule-interacting protein 2 OS=Homo sapiens OX=9606 GN=JAKMIP2 PE=1 SV=1	0.998	3	1	1	1	810	94.9	6.16	0	JAKMIP2		ER/Golgi	cytoskeletal activity;other molecular function
High	Q9UL18	Protein argonaute-1 OS=Homo sapiens OX=9606 GN=AGO1 PE=1 SV=3	6.46	4	3	3	1	857	97.2	9.16	6.9	AGO1	cell organization and biogenesis;RNA metabolism OR transcription;other metabolic processes;other biological processes	cytosol;nucleus;other cell component	nucleic acid binding activity;other molecular function	3.70416e+06
High	O60602	Toll-like receptor 5 OS=Homo sapiens OX=9606 GN=TLR5 PE=1 SV=4	1.282	1	1	1	1	858	97.8	6.68	2.47	TLR5	stress response;signal transduction;other biological processes	plasma membrane;other membranes	signal transduction activity or receptor binding;other molecular function	21464390
Medium	Q86TI2	Dipeptidyl peptidase 9 OS=Homo sapiens OX=9606 GN=DPP9 PE=1 SV=3	1.075	1	1	1	1	863	98.2	6.46	2.01	DPP9	other biological processes	cytosol;cytoskeleton;nucleus;other cell component	other molecular function	20820950
High	Q9C0D7	Probable ribonuclease ZC3H12C OS=Homo sapiens OX=9606 GN=ZC3H12C PE=1 SV=2	2.105	2	1	1	1	883	99.3	6.93	2.01	ZC3H12C	RNA metabolism OR transcription;other metabolic processes	nucleus;other cell component	nucleic acid binding activity;other molecular function	2688579
High	Q8IYB3	Serine/arginine repetitive matrix protein 1 OS=Homo sapiens OX=9606 GN=SRRM1 PE=1 SV=2	1.275	1	1	1	1	904	102.3	11.84	1.7	SRRM1	RNA metabolism OR transcription;other metabolic processes;other biological processes	cytosol;nucleus	nucleic acid binding activity
Medium	O43150	Arf-GAP with SH3 domain, ANK repeat and PH domain-containing protein 2 OS=Homo sapiens OX=9606 GN=ASAP2 PE=1 SV=3	0.933	1	1	1	1	1006	111.6	6.68	2.18	ASAP2	other biological processes	plasma membrane;other membranes;ER/Golgi	enzyme regulator activity;other molecular function	139460400
High	Q5T8P6	RNA-binding protein 26 OS=Homo sapiens OX=9606 GN=RBM26 PE=1 SV=3	4.798	2	2	2	1	1007	113.5	9.16	3.98	RBM26	RNA metabolism OR transcription;other metabolic processes	nucleus	other molecular function	6997421
Medium	Q13523	Serine/threonine-protein kinase PRP4 homolog OS=Homo sapiens OX=9606 GN=PRPF4B PE=1 SV=3	1.107	2	1	1	1	1007	116.9	10.26	1.76	PRPF4B	protein metabolism;RNA metabolism OR transcription;other metabolic processes	nucleus;other cell component	kinase activity;other molecular function	3.83652e+06
High	Q9P2N5	RNA-binding protein 27 OS=Homo sapiens OX=9606 GN=RBM27 PE=1 SV=2	4.825	2	2	2	1	1060	118.6	9.19	4.19	RBM27	RNA metabolism OR transcription;other metabolic processes	nucleus;other cell component	other molecular function	4.03361e+06
High	O00267	Transcription elongation factor SPT5 OS=Homo sapiens OX=9606 GN=SUPT5H PE=1 SV=1	2.204	1	1	1	1	1087	120.9	5.06	2.09	SUPT5H	RNA metabolism OR transcription;other metabolic processes;other biological processes	nucleus	nucleic acid binding activity;other molecular function
Medium	P82094	TATA element modulatory factor OS=Homo sapiens OX=9606 GN=TMF1 PE=1 SV=2	1.262	1	1	1	1	1093	122.8	4.92	2.4	TMF1	cell-cell signaling;cell organization and biogenesis;stress response;transport;developmental processes;signal transduction;other biological processes	other membranes;cytosol;ER/Golgi;nucleus	nucleic acid binding activity;other molecular function	33183542
High	O95104	Splicing factor, arginine/serine-rich 15 OS=Homo sapiens OX=9606 GN=SCAF4 PE=1 SV=3	2.574	2	2	2	1	1147	125.8	9.55	1.9	SCAF4	RNA metabolism OR transcription;other metabolic processes;other biological processes	nucleus	nucleic acid binding activity;other molecular function	4697977
High	P23229	Integrin alpha-6 OS=Homo sapiens OX=9606 GN=ITGA6 PE=1 SV=5	1.344	3	1	1	1	1130	126.5	6.61	0	ITGA6	cell adhesion;cell organization and biogenesis;developmental processes;signal transduction;other biological processes	plasma membrane;other membranes;other cell component	signal transduction activity or receptor binding;other molecular function
High	Q9P260	RAB11-binding protein RELCH OS=Homo sapiens OX=9606 GN=RELCH PE=1 SV=2	1.276	2	1	1	1	1216	134.5	5.45	2.19	RELCH	transport	ER/Golgi;other cytoplasmic organelle
High	O15014	Zinc finger protein 609 OS=Homo sapiens OX=9606 GN=ZNF609 PE=1 SV=2	3.076	1	1	1	1	1411	151.1	8.03	2.15	ZNF609	other biological processes	nucleus	other molecular function
High	Q8NDG6	ATP-dependent RNA helicase TDRD9 OS=Homo sapiens OX=9606 GN=TDRD9 PE=2 SV=3	1.279	1	1	1	1	1382	155.6	7.05	1.91	TDRD9	cell cycle OR cell proliferation;cell organization and biogenesis;DNA metabolism;RNA metabolism OR transcription;other metabolic processes;other biological processes	nucleus;other cell component	nucleic acid binding activity;other molecular function	4825907
High	Q86UU0	B-cell CLL/lymphoma 9-like protein OS=Homo sapiens OX=9606 GN=BCL9L PE=1 SV=1	2.196	1	1	1	1	1499	157	8.63	2.42	BCL9L	cell-cell signaling;signal transduction;other biological processes	nucleus	other molecular function
High	Q10570	Cleavage and polyadenylation specificity factor subunit 1 OS=Homo sapiens OX=9606 GN=CPSF1 PE=1 SV=2	2.477	1	1	1	1	1443	160.8	6.4	0	CPSF1	RNA metabolism OR transcription;other metabolic processes	nucleus	nucleic acid binding activity;other molecular function
Medium	Q99590	Protein SCAF11 OS=Homo sapiens OX=9606 GN=SCAF11 PE=1 SV=2	1.145	1	1	1	1	1463	164.6	8.41	0	SCAF11	cell organization and biogenesis;RNA metabolism OR transcription;other metabolic processes	nucleus	other molecular function	1.64856e+06
High	P10070	Zinc finger protein GLI2 OS=Homo sapiens OX=9606 GN=GLI2 PE=1 SV=4	1.888	1	1	1	1	1586	167.7	7.33	1.92	GLI2	cell organization and biogenesis;developmental processes;signal transduction;other biological processes	cytosol;nucleus;other cell component	nucleic acid binding activity;other molecular function	1.68935e+06
Medium	O43432	Eukaryotic translation initiation factor 4 gamma 3 OS=Homo sapiens OX=9606 GN=EIF4G3 PE=1 SV=2	1.217	1	1	1	1	1585	176.5	5.38	1.97	EIF4G3	protein metabolism;other metabolic processes;other biological processes	cytosol;translational apparatus	nucleic acid binding activity	2.07206e+06
Medium	Q9C093	Sperm flagellar protein 2 OS=Homo sapiens OX=9606 GN=SPEF2 PE=1 SV=2	1.196	1	1	1	1	1822	209.7	5.54	0	SPEF2	cell organization and biogenesis;transport;developmental processes;other biological processes	non-structural extracellular;cytoskeleton;ER/Golgi;other cell component
High	P10586	Receptor-type tyrosine-protein phosphatase F OS=Homo sapiens OX=9606 GN=PTPRF PE=1 SV=2	1.58	1	1	1	1	1907	212.7	6.3	2.53	PTPRF	cell adhesion;cell organization and biogenesis;protein metabolism;other metabolic processes;stress response;developmental processes;signal transduction;other biological processes	plasma membrane;other membranes;other cell component	other molecular function	49876624
High	P48634	Protein PRRC2A OS=Homo sapiens OX=9606 GN=PRRC2A PE=1 SV=3	1.47	1	1	1	1	2157	228.7	9.45	0	PRRC2A	other biological processes	plasma membrane;other membranes;cytosol;nucleus
High	P49750	YLP motif-containing protein 1 OS=Homo sapiens OX=9606 GN=YLPM1 PE=1 SV=4	3.118	1	1	1	1	2146	241.5	6.55	2.14	YLPM1	other biological processes	cytosol;nucleus
High	P11532	Dystrophin OS=Homo sapiens OX=9606 GN=DMD PE=1 SV=3	1.279	0	1	1	1	3685	426.5	5.88	2.07	DMD	cell organization and biogenesis;other metabolic processes;developmental processes;signal transduction;other biological processes	plasma membrane;other membranes;cytosol;cytoskeleton;nucleus;other cell component	cytoskeletal activity;other molecular function	272891040
